# Supplementary material for: Relevant principal factors affecting the reproducibility of insect primary culture
Source: In Vitro Cell Dev Biol Anim. 2017 Feb 22;53(6):532–7. doi: 10.1007/s11626-017-0140-7 (PMC5486689; doi:10.1007/s11626-017-0140-7)
Supplement: Supplementary file 1 — Observations in this study. In total, four male larvae and two female larvae were used, 126 tissues were cultured, and 1223 observations were recorded. (TXT 427 bytes) [file 11626_2017_140_MOESM1_ESM.txt]

Individual ID	Sex	Number of primary explants	Hours after initiation of culture
1117	♂	10	24, 55, 96, 145, 196, 264, 360, 384, 443, 499, 576, 929, 1186, 1430
1120	♀	31	48, 120, 192, 288, 312, 370, 437, 549, 624, 715, 810, 1070, 1302
1210	♂	20	1, 24, 69, 192, 328, 434, 590, 822
1224	♂	9	21, 48, 96, 170, 248, 309, 412, 504
1225	♂	31	24, 78, 154, 232, 278, 387, 486, 609
1226	♀	25	1, 48, 120, 202, 286, 352, 457, 603
