# Supplementary material for: Relevant principal factors affecting the reproducibility of insect primary culture
Source: In Vitro Cell Dev Biol Anim. 2017 Feb 22;53(6):532–7. doi: 10.1007/s11626-017-0140-7 (PMC5486689; doi:10.1007/s11626-017-0140-7)
Supplement: Supplementary file 2 — Progression of the primary explant cultures. Culture histories of primary cultures isolated from larvae. (TXT 28 kb) [file 11626_2017_140_MOESM2_ESM.txt]

number	invididual	dish	sex	hours	phase
1	1117	117001	M	24	1
2	1117	117002	M	24	1
3	1117	117006	M	24	1
4	1117	117007	M	24	1
5	1117	117008	M	24	1
6	1117	117009	M	24	1
7	1117	117010	M	24	1
8	1117	117011	M	24	1
9	1117	117012	M	24	1
10	1117	117013	M	24	1
11	1117	117001	M	55	1
12	1117	117002	M	55	2
13	1117	117006	M	55	2
14	1117	117007	M	55	2
15	1117	117008	M	55	2
16	1117	117009	M	55	2
17	1117	117010	M	55	2
18	1117	117011	M	55	2
19	1117	117012	M	55	2
20	1117	117013	M	55	2
21	1117	117001	M	96	2
22	1117	117002	M	96	3
23	1117	117006	M	96	3
24	1117	117007	M	96	2
25	1117	117008	M	96	2
26	1117	117009	M	96	2
27	1117	117010	M	96	2
28	1117	117011	M	96	3
29	1117	117012	M	96	4
30	1117	117013	M	96	4
31	1117	117001	M	145	2
32	1117	117002	M	145	3
33	1117	117006	M	145	3
34	1117	117007	M	145	3
35	1117	117008	M	145	3
36	1117	117009	M	145	2
37	1117	117010	M	145	2
38	1117	117011	M	145	3
39	1117	117012	M	145	3
40	1117	117013	M	145	3
41	1117	117001	M	196	3
42	1117	117002	M	196	3
43	1117	117006	M	196	4
44	1117	117007	M	196	3
45	1117	117008	M	196	3
46	1117	117009	M	196	2
47	1117	117010	M	196	3
48	1117	117011	M	196	3
49	1117	117012	M	196	4
50	1117	117013	M	196	4
51	1117	117001	M	264	3
52	1117	117002	M	264	3
53	1117	117006	M	264	3
54	1117	117007	M	264	3
55	1117	117008	M	264	4
56	1117	117009	M	264	3
57	1117	117010	M	264	3
58	1117	117011	M	264	4
59	1117	117012	M	264	4
60	1117	117013	M	264	5
61	1117	117001	M	360	3
62	1117	117002	M	360	4
63	1117	117006	M	360	3
64	1117	117007	M	360	3
65	1117	117008	M	360	4
66	1117	117009	M	360	3
67	1117	117010	M	360	3
68	1117	117011	M	360	4
69	1117	117012	M	360	3
70	1117	117013	M	360	4
71	1117	117001	M	384	3
72	1117	117002	M	384	4
73	1117	117006	M	384	3
74	1117	117007	M	384	4
75	1117	117008	M	384	4
76	1117	117009	M	384	3
77	1117	117010	M	384	3
78	1117	117011	M	384	4
79	1117	117012	M	384	3
80	1117	117013	M	384	4
81	1117	117001	M	443	3
82	1117	117002	M	443	4
83	1117	117006	M	443	4
84	1117	117007	M	443	3
85	1117	117008	M	443	4
86	1117	117009	M	443	3
87	1117	117010	M	443	3
88	1117	117011	M	443	4
89	1117	117012	M	443	3
90	1117	117013	M	443	4
91	1117	117001	M	499	3
92	1117	117002	M	499	5
93	1117	117006	M	499	3
94	1117	117007	M	499	4
95	1117	117008	M	499	4
96	1117	117009	M	499	3
97	1117	117010	M	499	4
98	1117	117011	M	499	4
99	1117	117012	M	499	3
100	1117	117013	M	499	5
101	1117	117001	M	576	3
102	1117	117002	M	576	5
103	1117	117006	M	576	3
104	1117	117007	M	576	5
105	1117	117008	M	576	4
106	1117	117009	M	576	3
107	1117	117010	M	576	3
108	1117	117011	M	576	4
109	1117	117012	M	576	4
110	1117	117013	M	576	5
111	1117	117001	M	929	5
112	1117	117002	M	929	5
113	1117	117006	M	929	3
114	1117	117007	M	929	5
115	1117	117008	M	929	4
116	1117	117009	M	929	3
117	1117	117010	M	929	3
118	1117	117011	M	929	4
119	1117	117012	M	929	5
120	1117	117013	M	929	5
121	1117	117001	M	1186	5
122	1117	117002	M	1186	5
123	1117	117006	M	1186	4
124	1117	117007	M	1186	5
125	1117	117008	M	1186	4
126	1117	117009	M	1186	5
127	1117	117010	M	1186	3
128	1117	117011	M	1186	4
129	1117	117012	M	1186	5
130	1117	117013	M	1186	5
131	1117	117001	M	1430	4
132	1117	117002	M	1430	5
133	1117	117006	M	1430	4
134	1117	117007	M	1430	5
135	1117	117008	M	1430	4
136	1117	117009	M	1430	5
137	1117	117010	M	1430	3
138	1117	117011	M	1430	5
139	1117	117012	M	1430	5
140	1117	117013	M	1430	5
141	1120	112001	F	48	2
142	1120	112002	F	48	2
143	1120	112004	F	48	2
144	1120	112005	F	48	2
145	1120	112006	F	48	2
146	1120	112008	F	48	2
147	1120	112009	F	48	2
148	1120	112010	F	48	2
149	1120	112011	F	48	2
150	1120	112012	F	48	2
151	1120	112013	F	48	2
152	1120	112015	F	48	2
153	1120	112016	F	48	2
154	1120	112017	F	48	2
155	1120	112018	F	48	2
156	1120	112019	F	48	2
157	1120	112020	F	48	2
158	1120	112021	F	48	4
159	1120	112022	F	48	2
160	1120	112023	F	48	4
161	1120	112024	F	48	2
162	1120	112025	F	48	2
163	1120	112026	F	48	2
164	1120	112027	F	48	2
165	1120	112028	F	48	2
166	1120	112029	F	48	2
167	1120	112030	F	48	2
168	1120	112031	F	48	2
169	1120	112032	F	48	2
170	1120	112033	F	48	2
171	1120	112034	F	48	2
172	1120	112001	F	120	2
173	1120	112002	F	120	2
174	1120	112004	F	120	3
175	1120	112005	F	120	2
176	1120	112006	F	120	2
177	1120	112008	F	120	2
178	1120	112009	F	120	3
179	1120	112010	F	120	2
180	1120	112011	F	120	2
181	1120	112012	F	120	2
182	1120	112013	F	120	2
183	1120	112015	F	120	2
184	1120	112016	F	120	2
185	1120	112017	F	120	2
186	1120	112018	F	120	2
187	1120	112019	F	120	4
188	1120	112020	F	120	4
189	1120	112021	F	120	4
190	1120	112022	F	120	2
191	1120	112023	F	120	5
192	1120	112024	F	120	2
193	1120	112025	F	120	2
194	1120	112026	F	120	3
195	1120	112027	F	120	5
196	1120	112028	F	120	4
197	1120	112029	F	120	4
198	1120	112030	F	120	3
199	1120	112031	F	120	3
200	1120	112032	F	120	5
201	1120	112033	F	120	4
202	1120	112034	F	120	4
203	1120	112001	F	192	3
204	1120	112002	F	192	2
205	1120	112004	F	192	3
206	1120	112005	F	192	3
207	1120	112006	F	192	3
208	1120	112008	F	192	3
209	1120	112009	F	192	3
210	1120	112010	F	192	3
211	1120	112011	F	192	3
212	1120	112012	F	192	3
213	1120	112013	F	192	3
214	1120	112015	F	192	4
215	1120	112016	F	192	3
216	1120	112017	F	192	5
217	1120	112018	F	192	3
218	1120	112019	F	192	4
219	1120	112020	F	192	4
220	1120	112021	F	192	4
221	1120	112022	F	192	5
222	1120	112023	F	192	3
223	1120	112024	F	192	4
224	1120	112025	F	192	4
225	1120	112026	F	192	4
226	1120	112027	F	192	5
227	1120	112028	F	192	3
228	1120	112029	F	192	5
229	1120	112030	F	192	4
230	1120	112031	F	192	5
231	1120	112032	F	192	5
232	1120	112033	F	192	5
233	1120	112034	F	192	5
234	1120	112001	F	288	3
235	1120	112002	F	288	3
236	1120	112004	F	288	3
237	1120	112005	F	288	3
238	1120	112006	F	288	3
239	1120	112008	F	288	3
240	1120	112009	F	288	3
241	1120	112010	F	288	3
242	1120	112011	F	288	3
243	1120	112012	F	288	3
244	1120	112013	F	288	3
245	1120	112015	F	288	4
246	1120	112016	F	288	3
247	1120	112017	F	288	5
248	1120	112018	F	288	3
249	1120	112019	F	288	4
250	1120	112020	F	288	4
251	1120	112021	F	288	3
252	1120	112022	F	288	5
253	1120	112023	F	288	4
254	1120	112024	F	288	4
255	1120	112025	F	288	4
256	1120	112026	F	288	4
257	1120	112027	F	288	5
258	1120	112028	F	288	3
259	1120	112029	F	288	5
260	1120	112030	F	288	4
261	1120	112031	F	288	5
262	1120	112032	F	288	5
263	1120	112033	F	288	4
264	1120	112034	F	288	5
265	1120	112001	F	312	3
266	1120	112002	F	312	3
267	1120	112004	F	312	3
268	1120	112005	F	312	3
269	1120	112006	F	312	4
270	1120	112008	F	312	3
271	1120	112009	F	312	3
272	1120	112010	F	312	3
273	1120	112011	F	312	3
274	1120	112012	F	312	3
275	1120	112013	F	312	3
276	1120	112015	F	312	4
277	1120	112016	F	312	3
278	1120	112017	F	312	3
279	1120	112018	F	312	3
280	1120	112019	F	312	4
281	1120	112020	F	312	4
282	1120	112021	F	312	3
283	1120	112022	F	312	5
284	1120	112023	F	312	5
285	1120	112024	F	312	3
286	1120	112025	F	312	4
287	1120	112026	F	312	4
288	1120	112027	F	312	3
289	1120	112028	F	312	3
290	1120	112029	F	312	5
291	1120	112030	F	312	3
292	1120	112031	F	312	5
293	1120	112032	F	312	3
294	1120	112033	F	312	4
295	1120	112034	F	312	5
296	1120	112001	F	370	3
297	1120	112002	F	370	3
298	1120	112004	F	370	4
299	1120	112005	F	370	3
300	1120	112006	F	370	4
301	1120	112008	F	370	3
302	1120	112009	F	370	3
303	1120	112010	F	370	3
304	1120	112011	F	370	3
305	1120	112012	F	370	3
306	1120	112013	F	370	3
307	1120	112015	F	370	4
308	1120	112016	F	370	3
309	1120	112017	F	370	3
310	1120	112018	F	370	3
311	1120	112019	F	370	4
312	1120	112020	F	370	4
313	1120	112021	F	370	4
314	1120	112022	F	370	5
315	1120	112023	F	370	5
316	1120	112024	F	370	5
317	1120	112025	F	370	4
318	1120	112026	F	370	5
319	1120	112027	F	370	3
320	1120	112028	F	370	3
321	1120	112029	F	370	5
322	1120	112030	F	370	3
323	1120	112031	F	370	5
324	1120	112032	F	370	3
325	1120	112033	F	370	3
326	1120	112034	F	370	5
327	1120	112001	F	437	3
328	1120	112002	F	437	3
329	1120	112004	F	437	4
330	1120	112005	F	437	3
331	1120	112006	F	437	3
332	1120	112008	F	437	3
333	1120	112009	F	437	3
334	1120	112010	F	437	3
335	1120	112011	F	437	3
336	1120	112012	F	437	3
337	1120	112013	F	437	3
338	1120	112015	F	437	4
339	1120	112016	F	437	3
340	1120	112017	F	437	4
341	1120	112018	F	437	3
342	1120	112019	F	437	3
343	1120	112020	F	437	4
344	1120	112021	F	437	3
345	1120	112022	F	437	5
346	1120	112023	F	437	5
347	1120	112024	F	437	5
348	1120	112025	F	437	4
349	1120	112026	F	437	5
350	1120	112027	F	437	3
351	1120	112028	F	437	3
352	1120	112029	F	437	5
353	1120	112030	F	437	3
354	1120	112031	F	437	5
355	1120	112032	F	437	4
356	1120	112033	F	437	3
357	1120	112034	F	437	5
358	1120	112001	F	549	3
359	1120	112002	F	549	3
360	1120	112004	F	549	4
361	1120	112005	F	549	4
362	1120	112006	F	549	4
363	1120	112008	F	549	4
364	1120	112009	F	549	3
365	1120	112010	F	549	3
366	1120	112011	F	549	3
367	1120	112012	F	549	3
368	1120	112013	F	549	3
369	1120	112015	F	549	4
370	1120	112016	F	549	3
371	1120	112017	F	549	5
372	1120	112018	F	549	4
373	1120	112019	F	549	4
374	1120	112020	F	549	4
375	1120	112021	F	549	4
376	1120	112022	F	549	5
377	1120	112023	F	549	5
378	1120	112024	F	549	4
379	1120	112025	F	549	4
380	1120	112026	F	549	4
381	1120	112027	F	549	4
382	1120	112028	F	549	4
383	1120	112029	F	549	5
384	1120	112030	F	549	4
385	1120	112031	F	549	5
386	1120	112032	F	549	4
387	1120	112033	F	549	5
388	1120	112034	F	549	5
389	1120	112001	F	624	3
390	1120	112002	F	624	3
391	1120	112004	F	624	4
392	1120	112005	F	624	4
393	1120	112006	F	624	4
394	1120	112008	F	624	4
395	1120	112009	F	624	3
396	1120	112010	F	624	4
397	1120	112011	F	624	3
398	1120	112012	F	624	3
399	1120	112013	F	624	3
400	1120	112015	F	624	5
401	1120	112016	F	624	3
402	1120	112017	F	624	4
403	1120	112018	F	624	5
404	1120	112019	F	624	4
405	1120	112020	F	624	4
406	1120	112021	F	624	4
407	1120	112022	F	624	5
408	1120	112023	F	624	5
409	1120	112024	F	624	5
410	1120	112025	F	624	3
411	1120	112026	F	624	4
412	1120	112027	F	624	3
413	1120	112028	F	624	5
414	1120	112029	F	624	5
415	1120	112030	F	624	5
416	1120	112031	F	624	5
417	1120	112032	F	624	3
418	1120	112033	F	624	5
419	1120	112034	F	624	5
420	1120	112001	F	715	3
421	1120	112002	F	715	3
422	1120	112004	F	715	4
423	1120	112005	F	715	4
424	1120	112006	F	715	3
425	1120	112008	F	715	4
426	1120	112009	F	715	3
427	1120	112010	F	715	4
428	1120	112011	F	715	3
429	1120	112012	F	715	3
430	1120	112013	F	715	3
431	1120	112015	F	715	5
432	1120	112016	F	715	3
433	1120	112017	F	715	4
434	1120	112018	F	715	5
435	1120	112019	F	715	4
436	1120	112020	F	715	4
437	1120	112021	F	715	4
438	1120	112022	F	715	5
439	1120	112023	F	715	4
440	1120	112024	F	715	4
441	1120	112025	F	715	5
442	1120	112026	F	715	5
443	1120	112027	F	715	4
444	1120	112028	F	715	5
445	1120	112029	F	715	5
446	1120	112030	F	715	5
447	1120	112031	F	715	5
448	1120	112032	F	715	3
449	1120	112033	F	715	5
450	1120	112034	F	715	5
451	1120	112001	F	810	3
452	1120	112002	F	810	3
453	1120	112004	F	810	3
454	1120	112005	F	810	4
455	1120	112006	F	810	3
456	1120	112008	F	810	4
457	1120	112009	F	810	4
458	1120	112010	F	810	4
459	1120	112011	F	810	3
460	1120	112012	F	810	3
461	1120	112013	F	810	3
462	1120	112015	F	810	5
463	1120	112016	F	810	3
464	1120	112017	F	810	5
465	1120	112018	F	810	5
466	1120	112019	F	810	5
467	1120	112020	F	810	5
468	1120	112021	F	810	5
469	1120	112022	F	810	5
470	1120	112023	F	810	5
471	1120	112024	F	810	3
472	1120	112025	F	810	5
473	1120	112026	F	810	5
474	1120	112027	F	810	5
475	1120	112028	F	810	5
476	1120	112029	F	810	5
477	1120	112030	F	810	5
478	1120	112031	F	810	5
479	1120	112032	F	810	3
480	1120	112033	F	810	5
481	1120	112034	F	810	5
482	1120	112001	F	1070	3
483	1120	112002	F	1070	3
484	1120	112004	F	1070	3
485	1120	112005	F	1070	4
486	1120	112006	F	1070	3
487	1120	112008	F	1070	4
488	1120	112009	F	1070	5
489	1120	112010	F	1070	5
490	1120	112011	F	1070	3
491	1120	112012	F	1070	3
492	1120	112013	F	1070	3
493	1120	112015	F	1070	5
494	1120	112016	F	1070	3
495	1120	112017	F	1070	5
496	1120	112018	F	1070	5
497	1120	112019	F	1070	5
498	1120	112020	F	1070	5
499	1120	112021	F	1070	5
500	1120	112022	F	1070	5
501	1120	112023	F	1070	5
502	1120	112024	F	1070	3
503	1120	112025	F	1070	5
504	1120	112026	F	1070	5
505	1120	112027	F	1070	5
506	1120	112028	F	1070	5
507	1120	112029	F	1070	5
508	1120	112030	F	1070	5
509	1120	112031	F	1070	5
510	1120	112032	F	1070	3
511	1120	112033	F	1070	5
512	1120	112034	F	1070	5
513	1120	112001	F	1302	3
514	1120	112002	F	1302	3
515	1120	112004	F	1302	3
516	1120	112005	F	1302	3
517	1120	112006	F	1302	3
518	1120	112008	F	1302	4
519	1120	112009	F	1302	5
520	1120	112010	F	1302	5
521	1120	112011	F	1302	3
522	1120	112012	F	1302	3
523	1120	112013	F	1302	4
524	1120	112015	F	1302	5
525	1120	112016	F	1302	4
526	1120	112017	F	1302	5
527	1120	112018	F	1302	5
528	1120	112019	F	1302	5
529	1120	112020	F	1302	5
530	1120	112021	F	1302	5
531	1120	112022	F	1302	5
532	1120	112023	F	1302	5
533	1120	112024	F	1302	3
534	1120	112025	F	1302	5
535	1120	112026	F	1302	5
536	1120	112027	F	1302	5
537	1120	112028	F	1302	5
538	1120	112029	F	1302	5
539	1120	112030	F	1302	5
540	1120	112031	F	1302	5
541	1120	112032	F	1302	3
542	1120	112033	F	1302	5
543	1120	112034	F	1302	5
544	1210	121001	M	1	1
545	1210	121002	M	1	1
546	1210	121003	M	1	1
547	1210	121004	M	1	1
548	1210	121005	M	1	1
549	1210	121006	M	1	1
550	1210	121007	M	1	1
551	1210	121008	M	1	1
552	1210	121009	M	1	1
553	1210	121010	M	1	1
554	1210	121012	M	1	1
555	1210	121015	M	1	1
556	1210	121025	M	1	1
557	1210	121026	M	1	1
558	1210	121028	M	1	1
559	1210	121029	M	1	1
560	1210	121030	M	1	1
561	1210	121032	M	1	1
562	1210	121034	M	1	1
563	1210	121038	M	1	1
564	1210	121001	M	24	2
565	1210	121002	M	24	2
566	1210	121003	M	24	2
567	1210	121004	M	24	2
568	1210	121005	M	24	2
569	1210	121006	M	24	1
570	1210	121007	M	24	1
571	1210	121008	M	24	2
572	1210	121009	M	24	1
573	1210	121010	M	24	1
574	1210	121012	M	24	1
575	1210	121015	M	24	1
576	1210	121025	M	24	1
577	1210	121026	M	24	1
578	1210	121028	M	24	1
579	1210	121029	M	24	1
580	1210	121030	M	24	1
581	1210	121032	M	24	1
582	1210	121034	M	24	2
583	1210	121038	M	24	2
584	1210	121001	M	69	2
585	1210	121002	M	69	2
586	1210	121003	M	69	2
587	1210	121004	M	69	2
588	1210	121005	M	69	2
589	1210	121006	M	69	2
590	1210	121007	M	69	2
591	1210	121008	M	69	2
592	1210	121009	M	69	2
593	1210	121010	M	69	1
594	1210	121012	M	69	2
595	1210	121015	M	69	3
596	1210	121025	M	69	2
597	1210	121026	M	69	2
598	1210	121028	M	69	3
599	1210	121029	M	69	1
600	1210	121030	M	69	2
601	1210	121032	M	69	2
602	1210	121034	M	69	2
603	1210	121038	M	69	2
604	1210	121001	M	192	3
605	1210	121002	M	192	3
606	1210	121003	M	192	3
607	1210	121004	M	192	3
608	1210	121005	M	192	3
609	1210	121006	M	192	3
610	1210	121007	M	192	3
611	1210	121008	M	192	4
612	1210	121009	M	192	4
613	1210	121010	M	192	4
614	1210	121012	M	192	4
615	1210	121015	M	192	5
616	1210	121025	M	192	2
617	1210	121026	M	192	3
618	1210	121028	M	192	4
619	1210	121029	M	192	2
620	1210	121030	M	192	3
621	1210	121032	M	192	3
622	1210	121034	M	192	4
623	1210	121038	M	192	4
624	1210	121001	M	328	4
625	1210	121002	M	328	4
626	1210	121003	M	328	3
627	1210	121004	M	328	3
628	1210	121005	M	328	4
629	1210	121006	M	328	5
630	1210	121007	M	328	5
631	1210	121008	M	328	5
632	1210	121009	M	328	5
633	1210	121010	M	328	5
634	1210	121012	M	328	4
635	1210	121015	M	328	5
636	1210	121025	M	328	4
637	1210	121026	M	328	4
638	1210	121028	M	328	5
639	1210	121029	M	328	4
640	1210	121030	M	328	3
641	1210	121032	M	328	4
642	1210	121034	M	328	4
643	1210	121038	M	328	4
644	1210	121001	M	434	4
645	1210	121002	M	434	4
646	1210	121003	M	434	4
647	1210	121004	M	434	3
648	1210	121005	M	434	5
649	1210	121006	M	434	5
650	1210	121007	M	434	5
651	1210	121008	M	434	5
652	1210	121009	M	434	5
653	1210	121010	M	434	5
654	1210	121012	M	434	4
655	1210	121015	M	434	5
656	1210	121025	M	434	5
657	1210	121026	M	434	5
658	1210	121028	M	434	5
659	1210	121029	M	434	4
660	1210	121030	M	434	3
661	1210	121032	M	434	4
662	1210	121034	M	434	4
663	1210	121038	M	434	4
664	1210	121001	M	590	5
665	1210	121002	M	590	4
666	1210	121003	M	590	4
667	1210	121004	M	590	4
668	1210	121005	M	590	5
669	1210	121006	M	590	5
670	1210	121007	M	590	5
671	1210	121008	M	590	5
672	1210	121009	M	590	5
673	1210	121010	M	590	5
674	1210	121012	M	590	5
675	1210	121015	M	590	5
676	1210	121025	M	590	5
677	1210	121026	M	590	5
678	1210	121028	M	590	5
679	1210	121029	M	590	5
680	1210	121030	M	590	5
681	1210	121032	M	590	4
682	1210	121034	M	590	5
683	1210	121038	M	590	5
684	1210	121001	M	822	5
685	1210	121002	M	822	5
686	1210	121003	M	822	5
687	1210	121004	M	822	5
688	1210	121005	M	822	5
689	1210	121006	M	822	5
690	1210	121007	M	822	5
691	1210	121008	M	822	5
692	1210	121009	M	822	5
693	1210	121010	M	822	5
694	1210	121012	M	822	5
695	1210	121015	M	822	5
696	1210	121025	M	822	5
697	1210	121026	M	822	5
698	1210	121028	M	822	5
699	1210	121029	M	822	5
700	1210	121030	M	822	5
701	1210	121032	M	822	5
702	1210	121034	M	822	5
703	1210	121038	M	822	5
704	1224	122401	M	21	1
705	1224	122402	M	21	1
706	1224	122403	M	21	1
707	1224	122404	M	21	1
708	1224	122405	M	21	1
709	1224	122406	M	21	3
710	1224	122407	M	21	3
711	1224	122408	M	21	3
712	1224	122409	M	21	1
713	1224	122401	M	48	3
714	1224	122402	M	48	3
715	1224	122403	M	48	3
716	1224	122404	M	48	3
717	1224	122405	M	48	3
718	1224	122406	M	48	3
719	1224	122407	M	48	3
720	1224	122408	M	48	3
721	1224	122409	M	48	3
722	1224	122401	M	96	3
723	1224	122402	M	96	3
724	1224	122403	M	96	3
725	1224	122404	M	96	3
726	1224	122405	M	96	3
727	1224	122406	M	96	4
728	1224	122407	M	96	3
729	1224	122408	M	96	3
730	1224	122409	M	96	3
731	1224	122401	M	170	4
732	1224	122402	M	170	4
733	1224	122403	M	170	4
734	1224	122404	M	170	3
735	1224	122405	M	170	4
736	1224	122406	M	170	4
737	1224	122407	M	170	5
738	1224	122408	M	170	3
739	1224	122409	M	170	5
740	1224	122401	M	248	4
741	1224	122402	M	248	4
742	1224	122403	M	248	4
743	1224	122404	M	248	4
744	1224	122405	M	248	5
745	1224	122406	M	248	4
746	1224	122407	M	248	5
747	1224	122408	M	248	3
748	1224	122409	M	248	5
749	1224	122401	M	309	5
750	1224	122402	M	309	4
751	1224	122403	M	309	4
752	1224	122404	M	309	4
753	1224	122405	M	309	5
754	1224	122406	M	309	4
755	1224	122407	M	309	5
756	1224	122408	M	309	3
757	1224	122409	M	309	5
758	1224	122401	M	412	5
759	1224	122402	M	412	4
760	1224	122403	M	412	4
761	1224	122404	M	412	4
762	1224	122405	M	412	5
763	1224	122406	M	412	4
764	1224	122407	M	412	5
765	1224	122408	M	412	3
766	1224	122409	M	412	5
767	1224	122401	M	504	5
768	1224	122402	M	504	4
769	1224	122403	M	504	4
770	1224	122404	M	504	4
771	1224	122405	M	504	5
772	1224	122406	M	504	4
773	1224	122407	M	504	5
774	1224	122408	M	504	3
775	1224	122409	M	504	5
776	1225	122501	M	24	1
777	1225	122502	M	24	1
778	1225	122503	M	24	1
779	1225	122505	M	24	2
780	1225	122506	M	24	2
781	1225	122507	M	24	2
782	1225	122508	M	24	1
783	1225	122509	M	24	2
784	1225	122510	M	24	1
785	1225	122511	M	24	1
786	1225	122512	M	24	1
787	1225	122513	M	24	1
788	1225	122514	M	24	1
789	1225	122515	M	24	2
790	1225	122516	M	24	1
791	1225	122517	M	24	1
792	1225	122518	M	24	2
793	1225	122519	M	24	1
794	1225	122520	M	24	1
795	1225	122521	M	24	1
796	1225	122522	M	24	1
797	1225	122523	M	24	1
798	1225	122524	M	24	2
799	1225	122525	M	24	1
800	1225	122526	M	24	2
801	1225	122527	M	24	1
802	1225	122528	M	24	1
803	1225	122529	M	24	1
804	1225	122530	M	24	1
805	1225	122531	M	24	1
806	1225	122532	M	24	1
807	1225	122501	M	78	2
808	1225	122502	M	78	3
809	1225	122503	M	78	2
810	1225	122505	M	78	2
811	1225	122506	M	78	2
812	1225	122507	M	78	2
813	1225	122508	M	78	2
814	1225	122509	M	78	2
815	1225	122510	M	78	2
816	1225	122511	M	78	1
817	1225	122512	M	78	3
818	1225	122513	M	78	2
819	1225	122514	M	78	2
820	1225	122515	M	78	1
821	1225	122516	M	78	2
822	1225	122517	M	78	3
823	1225	122518	M	78	2
824	1225	122519	M	78	1
825	1225	122520	M	78	2
826	1225	122521	M	78	3
827	1225	122522	M	78	1
828	1225	122523	M	78	3
829	1225	122524	M	78	1
830	1225	122525	M	78	3
831	1225	122526	M	78	2
832	1225	122527	M	78	3
833	1225	122528	M	78	1
834	1225	122529	M	78	3
835	1225	122530	M	78	3
836	1225	122531	M	78	2
837	1225	122532	M	78	2
838	1225	122501	M	154	2
839	1225	122502	M	154	3
840	1225	122503	M	154	2
841	1225	122505	M	154	2
842	1225	122506	M	154	2
843	1225	122507	M	154	2
844	1225	122508	M	154	2
845	1225	122509	M	154	5
846	1225	122510	M	154	5
847	1225	122511	M	154	2
848	1225	122512	M	154	5
849	1225	122513	M	154	2
850	1225	122514	M	154	3
851	1225	122515	M	154	1
852	1225	122516	M	154	4
853	1225	122517	M	154	4
854	1225	122518	M	154	5
855	1225	122519	M	154	3
856	1225	122520	M	154	4
857	1225	122521	M	154	5
858	1225	122522	M	154	5
859	1225	122523	M	154	5
860	1225	122524	M	154	5
861	1225	122525	M	154	5
862	1225	122526	M	154	2
863	1225	122527	M	154	5
864	1225	122528	M	154	5
865	1225	122529	M	154	5
866	1225	122530	M	154	5
867	1225	122531	M	154	4
868	1225	122532	M	154	5
869	1225	122501	M	232	4
870	1225	122502	M	232	3
871	1225	122503	M	232	2
872	1225	122505	M	232	4
873	1225	122506	M	232	2
874	1225	122507	M	232	2
875	1225	122508	M	232	2
876	1225	122509	M	232	5
877	1225	122510	M	232	5
878	1225	122511	M	232	4
879	1225	122512	M	232	5
880	1225	122513	M	232	4
881	1225	122514	M	232	4
882	1225	122515	M	232	2
883	1225	122516	M	232	5
884	1225	122517	M	232	4
885	1225	122518	M	232	5
886	1225	122519	M	232	4
887	1225	122520	M	232	5
888	1225	122521	M	232	5
889	1225	122522	M	232	5
890	1225	122523	M	232	5
891	1225	122524	M	232	5
892	1225	122525	M	232	5
893	1225	122526	M	232	4
894	1225	122527	M	232	5
895	1225	122528	M	232	5
896	1225	122529	M	232	5
897	1225	122530	M	232	5
898	1225	122531	M	232	4
899	1225	122532	M	232	5
900	1225	122501	M	278	5
901	1225	122502	M	278	4
902	1225	122503	M	278	3
903	1225	122505	M	278	4
904	1225	122506	M	278	3
905	1225	122507	M	278	3
906	1225	122508	M	278	4
907	1225	122509	M	278	5
908	1225	122510	M	278	5
909	1225	122511	M	278	4
910	1225	122512	M	278	4
911	1225	122513	M	278	3
912	1225	122514	M	278	4
913	1225	122515	M	278	2
914	1225	122516	M	278	5
915	1225	122517	M	278	4
916	1225	122518	M	278	5
917	1225	122519	M	278	4
918	1225	122520	M	278	5
919	1225	122521	M	278	5
920	1225	122522	M	278	5
921	1225	122523	M	278	5
922	1225	122524	M	278	5
923	1225	122525	M	278	5
924	1225	122526	M	278	4
925	1225	122527	M	278	5
926	1225	122528	M	278	5
927	1225	122529	M	278	5
928	1225	122530	M	278	5
929	1225	122531	M	278	4
930	1225	122532	M	278	5
931	1225	122501	M	387	4
932	1225	122502	M	387	4
933	1225	122503	M	387	3
934	1225	122505	M	387	4
935	1225	122506	M	387	3
936	1225	122507	M	387	3
937	1225	122508	M	387	4
938	1225	122509	M	387	5
939	1225	122510	M	387	5
940	1225	122511	M	387	4
941	1225	122512	M	387	4
942	1225	122513	M	387	3
943	1225	122514	M	387	4
944	1225	122515	M	387	3
945	1225	122516	M	387	5
946	1225	122517	M	387	5
947	1225	122518	M	387	5
948	1225	122519	M	387	4
949	1225	122520	M	387	5
950	1225	122521	M	387	5
951	1225	122522	M	387	5
952	1225	122523	M	387	5
953	1225	122524	M	387	5
954	1225	122525	M	387	5
955	1225	122526	M	387	4
956	1225	122527	M	387	5
957	1225	122528	M	387	5
958	1225	122529	M	387	5
959	1225	122530	M	387	5
960	1225	122531	M	387	4
961	1225	122532	M	387	5
962	1225	122501	M	486	4
963	1225	122502	M	486	4
964	1225	122503	M	486	3
965	1225	122505	M	486	4
966	1225	122506	M	486	3
967	1225	122507	M	486	3
968	1225	122508	M	486	4
969	1225	122509	M	486	5
970	1225	122510	M	486	5
971	1225	122511	M	486	5
972	1225	122512	M	486	4
973	1225	122513	M	486	4
974	1225	122514	M	486	5
975	1225	122515	M	486	4
976	1225	122516	M	486	5
977	1225	122517	M	486	5
978	1225	122518	M	486	5
979	1225	122519	M	486	5
980	1225	122520	M	486	5
981	1225	122521	M	486	5
982	1225	122522	M	486	5
983	1225	122523	M	486	5
984	1225	122524	M	486	5
985	1225	122525	M	486	5
986	1225	122526	M	486	4
987	1225	122527	M	486	5
988	1225	122528	M	486	5
989	1225	122529	M	486	5
990	1225	122530	M	486	5
991	1225	122531	M	486	4
992	1225	122532	M	486	5
993	1225	122501	M	609	4
994	1225	122502	M	609	4
995	1225	122503	M	609	3
996	1225	122505	M	609	4
997	1225	122506	M	609	3
998	1225	122507	M	609	3
999	1225	122508	M	609	5
1000	1225	122509	M	609	5
1001	1225	122510	M	609	5
1002	1225	122511	M	609	5
1003	1225	122512	M	609	5
1004	1225	122513	M	609	4
1005	1225	122514	M	609	5
1006	1225	122515	M	609	3
1007	1225	122516	M	609	5
1008	1225	122517	M	609	5
1009	1225	122518	M	609	5
1010	1225	122519	M	609	5
1011	1225	122520	M	609	5
1012	1225	122521	M	609	5
1013	1225	122522	M	609	5
1014	1225	122523	M	609	5
1015	1225	122524	M	609	5
1016	1225	122525	M	609	5
1017	1225	122526	M	609	4
1018	1225	122527	M	609	5
1019	1225	122528	M	609	5
1020	1225	122529	M	609	5
1021	1225	122530	M	609	5
1022	1225	122531	M	609	5
1023	1225	122532	M	609	5
1024	1226	122601	F	1	1
1025	1226	122602	F	1	1
1026	1226	122603	F	1	1
1027	1226	122604	F	1	1
1028	1226	122605	F	1	1
1029	1226	122606	F	1	1
1030	1226	122607	F	1	1
1031	1226	122608	F	1	1
1032	1226	122609	F	1	1
1033	1226	122610	F	1	1
1034	1226	122611	F	1	1
1035	1226	122612	F	1	1
1036	1226	122615	F	1	1
1037	1226	122617	F	1	1
1038	1226	122618	F	1	1
1039	1226	122621	F	1	1
1040	1226	122622	F	1	1
1041	1226	122630	F	1	1
1042	1226	122632	F	1	1
1043	1226	122634	F	1	1
1044	1226	122635	F	1	1
1045	1226	122636	F	1	1
1046	1226	122638	F	1	1
1047	1226	122639	F	1	1
1048	1226	122640	F	1	1
1049	1226	122601	F	48	2
1050	1226	122602	F	48	2
1051	1226	122603	F	48	1
1052	1226	122604	F	48	1
1053	1226	122605	F	48	1
1054	1226	122606	F	48	1
1055	1226	122607	F	48	2
1056	1226	122608	F	48	1
1057	1226	122609	F	48	1
1058	1226	122610	F	48	1
1059	1226	122611	F	48	1
1060	1226	122612	F	48	1
1061	1226	122615	F	48	1
1062	1226	122617	F	48	1
1063	1226	122618	F	48	2
1064	1226	122621	F	48	2
1065	1226	122622	F	48	2
1066	1226	122630	F	48	1
1067	1226	122632	F	48	2
1068	1226	122634	F	48	1
1069	1226	122635	F	48	1
1070	1226	122636	F	48	1
1071	1226	122638	F	48	2
1072	1226	122639	F	48	1
1073	1226	122640	F	48	2
1074	1226	122601	F	120	2
1075	1226	122602	F	120	2
1076	1226	122603	F	120	2
1077	1226	122604	F	120	2
1078	1226	122605	F	120	2
1079	1226	122606	F	120	2
1080	1226	122607	F	120	2
1081	1226	122608	F	120	1
1082	1226	122609	F	120	1
1083	1226	122610	F	120	2
1084	1226	122611	F	120	2
1085	1226	122612	F	120	2
1086	1226	122615	F	120	2
1087	1226	122617	F	120	1
1088	1226	122618	F	120	2
1089	1226	122621	F	120	2
1090	1226	122622	F	120	3
1091	1226	122630	F	120	3
1092	1226	122632	F	120	3
1093	1226	122634	F	120	3
1094	1226	122635	F	120	1
1095	1226	122636	F	120	4
1096	1226	122638	F	120	3
1097	1226	122639	F	120	2
1098	1226	122640	F	120	2
1099	1226	122601	F	202	3
1100	1226	122602	F	202	3
1101	1226	122603	F	202	3
1102	1226	122604	F	202	3
1103	1226	122605	F	202	3
1104	1226	122606	F	202	3
1105	1226	122607	F	202	3
1106	1226	122608	F	202	3
1107	1226	122609	F	202	1
1108	1226	122610	F	202	5
1109	1226	122611	F	202	3
1110	1226	122612	F	202	4
1111	1226	122615	F	202	2
1112	1226	122617	F	202	5
1113	1226	122618	F	202	4
1114	1226	122621	F	202	3
1115	1226	122622	F	202	5
1116	1226	122630	F	202	5
1117	1226	122632	F	202	3
1118	1226	122634	F	202	5
1119	1226	122635	F	202	5
1120	1226	122636	F	202	5
1121	1226	122638	F	202	3
1122	1226	122639	F	202	2
1123	1226	122640	F	202	2
1124	1226	122601	F	286	3
1125	1226	122602	F	286	3
1126	1226	122603	F	286	3
1127	1226	122604	F	286	3
1128	1226	122605	F	286	3
1129	1226	122606	F	286	3
1130	1226	122607	F	286	3
1131	1226	122608	F	286	3
1132	1226	122609	F	286	1
1133	1226	122610	F	286	5
1134	1226	122611	F	286	3
1135	1226	122612	F	286	4
1136	1226	122615	F	286	2
1137	1226	122617	F	286	5
1138	1226	122618	F	286	5
1139	1226	122621	F	286	3
1140	1226	122622	F	286	5
1141	1226	122630	F	286	5
1142	1226	122632	F	286	3
1143	1226	122634	F	286	5
1144	1226	122635	F	286	5
1145	1226	122636	F	286	5
1146	1226	122638	F	286	3
1147	1226	122639	F	286	2
1148	1226	122640	F	286	2
1149	1226	122601	F	352	3
1150	1226	122602	F	352	3
1151	1226	122603	F	352	3
1152	1226	122604	F	352	3
1153	1226	122605	F	352	3
1154	1226	122606	F	352	4
1155	1226	122607	F	352	4
1156	1226	122608	F	352	4
1157	1226	122609	F	352	4
1158	1226	122610	F	352	5
1159	1226	122611	F	352	4
1160	1226	122612	F	352	5
1161	1226	122615	F	352	3
1162	1226	122617	F	352	5
1163	1226	122618	F	352	5
1164	1226	122621	F	352	3
1165	1226	122622	F	352	5
1166	1226	122630	F	352	5
1167	1226	122632	F	352	4
1168	1226	122634	F	352	5
1169	1226	122635	F	352	5
1170	1226	122636	F	352	5
1171	1226	122638	F	352	4
1172	1226	122639	F	352	4
1173	1226	122640	F	352	2
1174	1226	122601	F	457	4
1175	1226	122602	F	457	4
1176	1226	122603	F	457	3
1177	1226	122604	F	457	4
1178	1226	122605	F	457	4
1179	1226	122606	F	457	5
1180	1226	122607	F	457	4
1181	1226	122608	F	457	4
1182	1226	122609	F	457	4
1183	1226	122610	F	457	5
1184	1226	122611	F	457	4
1185	1226	122612	F	457	5
1186	1226	122615	F	457	3
1187	1226	122617	F	457	5
1188	1226	122618	F	457	5
1189	1226	122621	F	457	4
1190	1226	122622	F	457	5
1191	1226	122630	F	457	5
1192	1226	122632	F	457	5
1193	1226	122634	F	457	5
1194	1226	122635	F	457	5
1195	1226	122636	F	457	5
1196	1226	122638	F	457	4
1197	1226	122639	F	457	3
1198	1226	122640	F	457	2
1199	1226	122601	F	603	5
1200	1226	122602	F	603	4
1201	1226	122603	F	603	4
1202	1226	122604	F	603	3
1203	1226	122605	F	603	5
1204	1226	122606	F	603	5
1205	1226	122607	F	603	5
1206	1226	122608	F	603	5
1207	1226	122609	F	603	5
1208	1226	122610	F	603	5
1209	1226	122611	F	603	5
1210	1226	122612	F	603	5
1211	1226	122615	F	603	5
1212	1226	122617	F	603	5
1213	1226	122618	F	603	5
1214	1226	122621	F	603	5
1215	1226	122622	F	603	5
1216	1226	122630	F	603	5
1217	1226	122632	F	603	5
1218	1226	122634	F	603	5
1219	1226	122635	F	603	5
1220	1226	122636	F	603	5
1221	1226	122638	F	603	4
1222	1226	122639	F	603	4
1223	1226	122640	F	603	2
