# Supplementary material for: Relevant principal factors affecting the reproducibility of insect primary culture
Source: In Vitro Cell Dev Biol Anim. 2017 Feb 22;53(6):532–7. doi: 10.1007/s11626-017-0140-7 (PMC5486689; doi:10.1007/s11626-017-0140-7)
Supplement: Supplementary file 3 — Most expressed ten transcripts in spindle-shaped cells. List of most expressed ten transcripts in spindle-shaped cells with nr BLASTX hits, Accession numbers, and E-values. (TXT 1 kb) [file 11626_2017_140_MOESM3_ESM.txt]

transcripts	annotation	id	eValue
Locus_8_Transcript_137/137_Confidence_0.029_Length_3767	hemocytin [Harpegnathos saltator]	EFN85665.1	0.0
Locus_8_Transcript_133/137_Confidence_0.029_Length_3787	hemocytin [Nicrophorus vespilloides]	XP_017781781.1	0.0
Locus_229_Transcript_2/2_Confidence_1.000_Length_8205	alpha-l1 nicotinic acetyl choline receptor [Lasius niger]	KMQ81911.1	2e-65
Locus_229_Transcript_1/2_Confidence_1.000_Length_7808	alpha-l1 nicotinic acetyl choline receptor [Lasius niger]	KMQ81911.1	2e-65
Locus_60_Transcript_1/1_Confidence_1.000_Length_1556	tubulin alpha-1 chain [Diaphorina citri]	XP_008476857.2	0.0
Locus_336_Transcript_1/1_Confidence_1.000_Length_10114	apolipophorins [Nicrophorus vespilloides]	XP_017768375.1	0.0
Locus_8_Transcript_135/137_Confidence_0.022_Length_2340	hemocytin [Agrilus planipennis]	XP_018324413.1	0.0
Locus_7_Transcript_1/2_Confidence_1.000_Length_2652	polyadenylate-binding protein 4-like isoform X1 [Agrilus planipennis]	XP_018329519.1	0.0
Locus_8_Transcript_136/137_Confidence_0.019_Length_2853	hemocytin [Nicrophorus vespilloides]	XP_017781781.1	0.0
Locus_8_Transcript_134/137_Confidence_0.016_Length_2152	hemocytin [Nicrophorus vespilloides]	XP_017781781.1	0.0
